# Supplementary material for: Cor Triatriatum Sinistrum Combined with Changes in Atrial Septum and Right Atrium in a 60-Year-Old Woman
Source: Medicina (Kaunas). 2021 Jul 30;57(8):777. doi: 10.3390/medicina57080777 (PMC8402230; doi:10.3390/medicina57080777)
Supplement: Supplementary file 1 [file medicina-57-00777-s001.zip]

Archive with 1 entries (1 files):
- Cor triatriatum sinistrum10 Video S1.mp4
